# Supplementary material for: Spatial Distribution and Biodiversity of Anopheles Mosquito Species Across Climatic Zones in Burkina Faso: Implications for Malaria Vector Control
Source: Trop Med Infect Dis. 2025 Dec 19;11(1):1. doi: 10.3390/tropicalmed11010001 (PMC12846355; doi:10.3390/tropicalmed11010001)
Supplement: Supplementary file 1 [file tropicalmed-11-00001-s001.zip]

Archive with 7 entries (6 files):
- Supplement files/
- Supplement files/Table S1.xlsx
- __MACOSX/Supplement files/._Table S1.xlsx
- Supplement files/Table S3.xlsx
- __MACOSX/Supplement files/._Table S3.xlsx
- Supplement files/Table S2.xlsx
- __MACOSX/Supplement files/._Table S2.xlsx
