# Supplementary material for: Spatial Distribution and Biodiversity of Anopheles Mosquito Species Across Climatic Zones in Burkina Faso: Implications for Malaria Vector Control
Source: Trop Med Infect Dis. 2025 Dec 19;11(1):1. doi: 10.3390/tropicalmed11010001 (PMC12846355; doi:10.3390/tropicalmed11010001)
Supplement: Supplementary file 1 [file tropicalmed-11-00001-s001.zip › Supplement files/Table S1.xlsx]

## Sheet: Sheet1_sahelian zone
	September							October							November							December
Districts	An. gambiae s.l	An. funestus	An. nili	An. rufipes	An. pharoensis	An. coustani	Total	An. gambiae s.l	An. funestus	An. nili	An. rufipes	An. pharoensis	An. coustani	Total	An. gambiae s.l	An. funestus	An. nili	An. rufipes	An. pharoensis	An. coustani	Total	An. gambiae s.l	An. funestus	An. nili	An. rufipes	An. pharoensis	An. coustani	Total
Barsalogho	0 (0%)	0 (0%)	0 (0%)	0 (0%)	0 (0%)	0 (0%)	0 (100.00%)	350 (100%)	0 (0%)	0 (0%)	0 (0%)	0 (0%)	0 (0%)	350 (100.00%)	6 (100%)	0 (0%)	0 (0%)	0 (0%)	0 (0%)	0 (0%)	6 (100.00%)	0 (0%)	0 (0%)	0 (0%)	0 (0%)	0 (0%)	0 (0%)	0 (100.00%)
Dori	0 (0%)	0 (0%)	0 (0%)	0 (0%)	0 (0%)	0 (0%)	0 (100.00%)	602 (81.02%)	0 (0%)	0 (0%)	141 (18.98%)	0 (0%)	0 (0%)	743 (100.00%)	48 (70.59%)	0 (0%)	0 (0%)	20 (29.41%)	0 (0%)	0 (0%)	68 (100.00%)	0 (0%)	0 (0%)	0 (0%)	0 (0%)	0 (0%)	0 (0%)	0 (100.00%)
Gorom-Gorom	420 (99.53%)	0 (0%)	0 (0%)	2 (0.47%)	0 (0%)	0 (0%)	422 (100.00%)	758 (99.61%)	0 (0%)	0 (0%)	3 (0.39%)	0 (0%)	0 (0%)	761 (100.00%)	223 (98.67%)	0 (0%)	0 (0%)	3 (1.33%)	0 (0%)	0 (0%)	226 (100.00%)	224 (100%)	0 (0%)	0 (0%)	0 (0%)	0 (0%)	0 (0%)	224 (100.00%)
Kongoussi	0 (0%)	0 (0%)	0 (0%)	0 (0%)	0 (0%)	0 (0%)	0 (100.00%)	299 (100%)	0 (0%)	0 (0%)	0 (0%)	0 (0%)	0 (0%)	299 (100.00%)	0 (0%)	0 (0%)	0 (0%)	2 (100%)	0 (0%)	0 (0%)	2 (100.00%)	0 (0%)	0 (0%)	0 (0%)	0 (0%)	0 (0%)	0 (0%)	0 (100.00%)
Sebba	0 (0%)	0 (0%)	0 (0%)	0 (0%)	0 (0%)	0 (0%)	0 (100.00%)	643 (75.47%)	1 (0.12%)	0 (0%)	208 (24.41%)	0 (0%)	0 (0%)	852 (100.00%)	54 (69.23%)	0 (0%)	0 (0%)	24 (30.77%)	0 (0%)	0 (0%)	78 (100.00%)	0 (0%)	0 (0%)	0 (0%)	0 (0%)	0 (0%)	0 (0%)	0 (100.00%)
Thiou	240 (100%)	0 (0%)	0 (0%)	0 (0%)	0 (0%)	0 (0%)	240 (100.00%)	0 (0%)	0 (0%)	0 (0%)	0 (0%)	0 (0%)	0 (0%)	0 (100.00%)	12 (92.31%)	0 (0%)	0 (0%)	1 (7.69%)	0 (0%)	0 (0%)	13 (100.00%)	0 (0%)	0 (0%)	0 (0%)	0 (0%)	0 (0%)	0 (0%)	0 (100.00%)
Titao	138 (96.5%)	5 (3.5%)	0 (0%)	0 (0%)	0 (0%)	0 (0%)	143 (100.00%)	14 (100%)	0 (0%)	0 (0%)	0 (0%)	0 (0%)	0 (0%)	14 (100.00%)	0 (0%)	0 (0%)	0 (0%)	2 (100%)	0 (0%)	0 (0%)	2 (100.00%)	0 (0%)	0 (0%)	0 (0%)	0 (0%)	0 (0%)	0 (0%)	0 (100.00%)
Tougouri	499 (100%)	0 (0%)	0 (0%)	0 (0%)	0 (0%)	0 (0%)	499 (100.00%)	0 (0%)	0 (0%)	0 (0%)	1 (100%)	0 (0%)	0 (0%)	1 (100.00%)	213 (97.26%)	0 (0%)	0 (0%)	6 (2.74%)	0 (0%)	0 (0%)	219 (100.00%)	0 (0%)	0 (0%)	0 (0%)	0 (0%)	0 (0%)	0 (0%)	0 (100.00%)
Total	1297 (99.46%)	5 (0.38%)	0 (0%)	2 (0.15%)	0 (0%)	0 (0%)	1304 (100.00%)	2666 (88.28%)	1 (0.03%)	0 (0%)	353 (11.69%)	0 (0%)	0 (0%)	3020 (100.00%)	556 (90.55%)	0 (0%)	0 (0%)	58 (9.45%)	0 (0%)	0 (0%)	614 (100.00%)	224 (100%)	0 (0%)	0 (0%)	0 (0%)	0 (0%)	0 (0%)	224 (100.00%)

## Sheet: Sheet2_Sudano-Sahelian Zone
Districts	September							October							November							December
	An. gambiae s.l	An. funestus	An. nili	An. rufipes	An. pharoensis	An. coustani	Total	An. gambiae s.l	An. funestus	An. nili	An. rufipes	An. pharoensis	An. coustani	Total	An. gambiae s.l	An. funestus	An. nili	An. rufipes	An. pharoensis	An. coustani	Total	An. gambiae s.l	An. funestus	An. nili	An. rufipes	An. pharoensis	An. coustani	Total
Baskuy	0 (0%)	0 (0%)	0 (0%)	0 (0%)	0 (0%)	0 (0%)	0 (100.00%)	16 (100%)	0 (0%)	0 (0%)	0 (0%)	0 (0%)	0 (0%)	16 (100.00%)	1 (100%)	0 (0%)	0 (0%)	0 (0%)	0 (0%)	0 (0%)	1 (100.00%)	0 (0%)	0 (0%)	0 (0%)	0 (0%)	0 (0%)	0 (0%)	0 (100.00%)
Bogandé	0 (0%)	0 (0%)	0 (0%)	0 (0%)	0 (0%)	0 (0%)	0 (100.00%)	1105 (97.7%)	0 (0%)	1 (0.09%)	25 (2.21%)	0 (0%)	0 (0%)	1131 (100.00%)	20 (100%)	0 (0%)	0 (0%)	0 (0%)	0 (0%)	0 (0%)	20 (100.00%)	0 (0%)	0 (0%)	0 (0%)	0 (0%)	0 (0%)	0 (0%)	0 (100.00%)
Bogodogo	0 (0%)	0 (0%)	0 (0%)	0 (0%)	0 (0%)	0 (0%)	0 (100.00%)	147 (94.84%)	4 (2.58%)	0 (0%)	4 (2.58%)	0 (0%)	0 (0%)	155 (100.00%)	16 (100%)	0 (0%)	0 (0%)	0 (0%)	0 (0%)	0 (0%)	16 (100.00%)	3 (100%)	0 (0%)	0 (0%)	0 (0%)	0 (0%)	0 (0%)	3 (100.00%)
Boromo	212 (99.07%)	0 (0%)	0 (0%)	2 (0.93%)	0 (0%)	0 (0%)	214 (100.00%)	255 (92.73%)	0 (0%)	0 (0%)	20 (7.27%)	0 (0%)	0 (0%)	275 (100.00%)	11 (84.62%)	0 (0%)	0 (0%)	2 (15.38%)	0 (0%)	0 (0%)	13 (100.00%)	4 (100%)	0 (0%)	0 (0%)	0 (0%)	0 (0%)	0 (0%)	4 (100.00%)
Boulmiougou	0 (0%)	0 (0%)	0 (0%)	0 (0%)	0 (0%)	0 (0%)	0 (100.00%)	246 (99.6%)	0 (0%)	0 (0%)	1 (0.4%)	0 (0%)	0 (0%)	247 (100.00%)	5 (83.33%)	0 (0%)	0 (0%)	1 (16.67%)	0 (0%)	0 (0%)	6 (100.00%)	0 (0%)	0 (0%)	0 (0%)	0 (0%)	0 (0%)	0 (0%)	0 (100.00%)
Boulsa	0 (0%)	0 (0%)	0 (0%)	0 (0%)	0 (0%)	0 (0%)	0 (100.00%)	265 (97.79%)	2 (0.74%)	0 (0%)	4 (1.48%)	0 (0%)	0 (0%)	271 (100.00%)	40 (100%)	0 (0%)	0 (0%)	0 (0%)	0 (0%)	0 (0%)	40 (100.00%)	0 (0%)	0 (0%)	0 (0%)	1 (100%)	0 (0%)	0 (0%)	1 (100.00%)
Boussouma	0 (0%)	0 (0%)	0 (0%)	0 (0%)	0 (0%)	0 (0%)	0 (100.00%)	293 (100%)	0 (0%)	0 (0%)	0 (0%)	0 (0%)	0 (0%)	293 (100.00%)	14 (100%)	0 (0%)	0 (0%)	0 (0%)	0 (0%)	0 (0%)	14 (100.00%)	0 (0%)	0 (0%)	0 (0%)	0 (0%)	0 (0%)	0 (0%)	0 (100.00%)
Boussé	0 (0%)	0 (0%)	0 (0%)	0 (0%)	0 (0%)	0 (0%)	0 (100.00%)	136 (100%)	0 (0%)	0 (0%)	0 (0%)	0 (0%)	0 (0%)	136 (100.00%)	7 (100%)	0 (0%)	0 (0%)	0 (0%)	0 (0%)	0 (0%)	7 (100.00%)	0 (0%)	0 (0%)	0 (0%)	0 (0%)	0 (0%)	0 (0%)	0 (100.00%)
Diapaga	51 (100%)	0 (0%)	0 (0%)	0 (0%)	0 (0%)	0 (0%)	51 (100.00%)	407 (97.6%)	6 (1.44%)	0 (0%)	4 (0.96%)	0 (0%)	0 (0%)	417 (100.00%)	0 (0%)	0 (0%)	0 (0%)	0 (0%)	0 (0%)	0 (0%)	0 (100.00%)	48 (90.57%)	2 (3.77%)	0 (0%)	3 (5.66%)	0 (0%)	0 (0%)	53 (100.00%)
Dédougou	307 (94.75%)	0 (0%)	0 (0%)	17 (5.25%)	0 (0%)	0 (0%)	324 (100.00%)	810 (93%)	0 (0%)	0 (0%)	60 (6.89%)	1 (0.11%)	0 (0%)	871 (100.00%)	41 (100%)	0 (0%)	0 (0%)	0 (0%)	0 (0%)	0 (0%)	41 (100.00%)	0 (0%)	0 (0%)	0 (0%)	0 (0%)	0 (0%)	0 (0%)	0 (100.00%)
Fada N'gourma	288 (100%)	0 (0%)	0 (0%)	0 (0%)	0 (0%)	0 (0%)	288 (100.00%)	126 (98.44%)	0 (0%)	0 (0%)	2 (1.56%)	0 (0%)	0 (0%)	128 (100.00%)	1 (100%)	0 (0%)	0 (0%)	0 (0%)	0 (0%)	0 (0%)	1 (100.00%)	0 (0%)	0 (0%)	0 (0%)	0 (0%)	0 (0%)	0 (0%)	0 (100.00%)
Gayéri	0 (0%)	0 (0%)	0 (0%)	0 (0%)	0 (0%)	0 (0%)	0 (100.00%)	269 (98.53%)	0 (0%)	0 (0%)	4 (1.47%)	0 (0%)	0 (0%)	273 (100.00%)	9 (90%)	0 (0%)	0 (0%)	1 (10%)	0 (0%)	0 (0%)	10 (100.00%)	0 (0%)	0 (0%)	0 (0%)	0 (0%)	0 (0%)	0 (0%)	0 (100.00%)
Gourcy	135 (100%)	0 (0%)	0 (0%)	0 (0%)	0 (0%)	0 (0%)	135 (100.00%)	344 (99.14%)	3 (0.86%)	0 (0%)	0 (0%)	0 (0%)	0 (0%)	347 (100.00%)	57 (93.44%)	0 (0%)	0 (0%)	4 (6.56%)	0 (0%)	0 (0%)	61 (100.00%)	0 (0%)	0 (0%)	0 (0%)	0 (0%)	0 (0%)	0 (0%)	0 (100.00%)
Kaya	84 (100%)	0 (0%)	0 (0%)	0 (0%)	0 (0%)	0 (0%)	84 (100.00%)	142 (99.3%)	0 (0%)	0 (0%)	1 (0.7%)	0 (0%)	0 (0%)	143 (100.00%)	9 (100%)	0 (0%)	0 (0%)	0 (0%)	0 (0%)	0 (0%)	9 (100.00%)	0 (0%)	0 (0%)	0 (0%)	0 (0%)	0 (0%)	0 (0%)	0 (100.00%)
Kombissiri	0 (0%)	0 (0%)	0 (0%)	0 (0%)	0 (0%)	0 (0%)	0 (100.00%)	420 (84%)	5 (1%)	0 (0%)	75 (15%)	0 (0%)	0 (0%)	500 (100.00%)	37 (37.37%)	15 (15.15%)	0 (0%)	47 (47.47%)	0 (0%)	0 (0%)	99 (100.00%)	546 (73.88%)	5 (0.68%)	0 (0%)	188 (25.44%)	0 (0%)	0 (0%)	739 (100.00%)
Koudougou	229 (99.57%)	0 (0%)	0 (0%)	1 (0.43%)	0 (0%)	0 (0%)	230 (100.00%)	213 (87.3%)	3 (1.23%)	4 (1.64%)	16 (6.56%)	8 (3.28%)	0 (0%)	244 (100.00%)	19 (86.36%)	2 (9.09%)	0 (0%)	1 (4.55%)	0 (0%)	0 (0%)	22 (100.00%)	12 (100%)	0 (0%)	0 (0%)	0 (0%)	0 (0%)	0 (0%)	12 (100.00%)
Manga	0 (0%)	0 (0%)	0 (0%)	0 (0%)	0 (0%)	0 (0%)	0 (100.00%)	318 (96.66%)	1 (0.3%)	0 (0%)	10 (3.04%)	0 (0%)	0 (0%)	329 (100.00%)	14 (50%)	0 (0%)	0 (0%)	14 (50%)	0 (0%)	0 (0%)	28 (100.00%)	0 (0%)	0 (0%)	0 (0%)	0 (0%)	0 (0%)	0 (0%)	0 (100.00%)
Mani	37 (100%)	0 (0%)	0 (0%)	0 (0%)	0 (0%)	0 (0%)	37 (100.00%)	681 (98.98%)	0 (0%)	0 (0%)	7 (1.02%)	0 (0%)	0 (0%)	688 (100.00%)	28 (100%)	0 (0%)	0 (0%)	0 (0%)	0 (0%)	0 (0%)	28 (100.00%)	0 (0%)	0 (0%)	0 (0%)	0 (0%)	0 (0%)	0 (0%)	0 (100.00%)
Nanoro	422 (100%)	0 (0%)	0 (0%)	0 (0%)	0 (0%)	0 (0%)	422 (100.00%)	131 (94.24%)	1 (0.72%)	0 (0%)	7 (5.04%)	0 (0%)	0 (0%)	139 (100.00%)	66 (78.57%)	12 (14.29%)	0 (0%)	6 (7.14%)	0 (0%)	0 (0%)	84 (100.00%)	0 (0%)	0 (0%)	0 (0%)	0 (0%)	0 (0%)	0 (0%)	0 (100.00%)
Nongr-Massoum	3 (42.86%)	0 (0%)	0 (0%)	4 (57.14%)	0 (0%)	0 (0%)	7 (100.00%)	117 (96.69%)	0 (0%)	0 (0%)	4 (3.31%)	0 (0%)	0 (0%)	121 (100.00%)	38 (97.44%)	0 (0%)	0 (0%)	1 (2.56%)	0 (0%)	0 (0%)	39 (100.00%)	0 (0%)	0 (0%)	0 (0%)	0 (0%)	0 (0%)	0 (0%)	0 (100.00%)
Nouna	504 (99.8%)	0 (0%)	0 (0%)	1 (0.2%)	0 (0%)	0 (0%)	505 (100.00%)	0 (0%)	0 (0%)	0 (0%)	0 (0%)	0 (0%)	0 (0%)	0 (100.00%)	0 (0%)	0 (0%)	0 (0%)	0 (0%)	0 (0%)	0 (0%)	0 (100.00%)	0 (0%)	0 (0%)	0 (0%)	0 (0%)	0 (0%)	0 (0%)	0 (100.00%)
Ouahigouya	232 (100%)	0 (0%)	0 (0%)	0 (0%)	0 (0%)	0 (0%)	232 (100.00%)	53 (98.15%)	1 (1.85%)	0 (0%)	0 (0%)	0 (0%)	0 (0%)	54 (100.00%)	28 (75.68%)	0 (0%)	0 (0%)	7 (18.92%)	2 (5.41%)	0 (0%)	37 (100.00%)	12 (100%)	0 (0%)	0 (0%)	0 (0%)	0 (0%)	0 (0%)	12 (100.00%)
Pouytenga	0 (0%)	0 (0%)	0 (0%)	0 (0%)	0 (0%)	0 (0%)	0 (100.00%)	296 (99.33%)	0 (0%)	0 (0%)	2 (0.67%)	0 (0%)	0 (0%)	298 (100.00%)	18 (100%)	0 (0%)	0 (0%)	0 (0%)	0 (0%)	0 (0%)	18 (100.00%)	0 (0%)	0 (0%)	0 (0%)	0 (0%)	0 (0%)	0 (0%)	0 (100.00%)
Réo	288 (99.65%)	1 (0.35%)	0 (0%)	0 (0%)	0 (0%)	0 (0%)	289 (100.00%)	102 (99.03%)	1 (0.97%)	0 (0%)	0 (0%)	0 (0%)	0 (0%)	103 (100.00%)	13 (100%)	0 (0%)	0 (0%)	0 (0%)	0 (0%)	0 (0%)	13 (100.00%)	0 (0%)	0 (0%)	0 (0%)	0 (0%)	0 (0%)	0 (0%)	0 (100.00%)
Sabou	0 (0%)	0 (0%)	0 (0%)	0 (0%)	0 (0%)	0 (0%)	0 (100.00%)	630 (98.9%)	4 (0.63%)	0 (0%)	3 (0.47%)	0 (0%)	0 (0%)	637 (100.00%)	26 (100%)	0 (0%)	0 (0%)	0 (0%)	0 (0%)	0 (0%)	26 (100.00%)	0 (0%)	0 (0%)	0 (0%)	0 (0%)	0 (0%)	0 (0%)	0 (100.00%)
Sapone	103 (99.04%)	1 (0.96%)	0 (0%)	0 (0%)	0 (0%)	0 (0%)	104 (100.00%)	325 (92.59%)	12 (3.42%)	0 (0%)	12 (3.42%)	0 (0%)	2 (0.57%)	351 (100.00%)	37 (97.37%)	1 (2.63%)	0 (0%)	0 (0%)	0 (0%)	0 (0%)	38 (100.00%)	51 (98.08%)	0 (0%)	0 (0%)	1 (1.92%)	0 (0%)	0 (0%)	52 (100.00%)
Sapouy	0 (0%)	0 (0%)	0 (0%)	0 (0%)	0 (0%)	0 (0%)	0 (100.00%)	394 (99.24%)	3 (0.76%)	0 (0%)	0 (0%)	0 (0%)	0 (0%)	397 (100.00%)	16 (64%)	1 (4%)	0 (0%)	8 (32%)	0 (0%)	0 (0%)	25 (100.00%)	0 (0%)	0 (0%)	0 (0%)	0 (0%)	0 (0%)	0 (0%)	0 (100.00%)
Sig-Nonghin	0 (0%)	0 (0%)	0 (0%)	0 (0%)	0 (0%)	0 (0%)	0 (100.00%)	87 (89.69%)	2 (2.06%)	0 (0%)	8 (8.25%)	0 (0%)	0 (0%)	97 (100.00%)	10 (83.33%)	0 (0%)	0 (0%)	2 (16.67%)	0 (0%)	0 (0%)	12 (100.00%)	0 (0%)	0 (0%)	0 (0%)	0 (0%)	0 (0%)	0 (0%)	0 (100.00%)
Solenzo	0 (0%)	0 (0%)	0 (0%)	0 (0%)	0 (0%)	0 (0%)	0 (100.00%)	50 (48.54%)	2 (1.94%)	3 (2.91%)	46 (44.66%)	2 (1.94%)	0 (0%)	103 (100.00%)	146 (97.99%)	0 (0%)	0 (0%)	3 (2.01%)	0 (0%)	0 (0%)	149 (100.00%)	433 (96.87%)	0 (0%)	0 (0%)	14 (3.13%)	0 (0%)	0 (0%)	447 (100.00%)
Séguénéga	409 (100%)	0 (0%)	0 (0%)	0 (0%)	0 (0%)	0 (0%)	409 (100.00%)	174 (99.43%)	1 (0.57%)	0 (0%)	0 (0%)	0 (0%)	0 (0%)	175 (100.00%)	29 (82.86%)	0 (0%)	0 (0%)	6 (17.14%)	0 (0%)	0 (0%)	35 (100.00%)	0 (0%)	0 (0%)	0 (0%)	0 (0%)	0 (0%)	0 (0%)	0 (100.00%)
Tenado	341 (99.71%)	0 (0%)	0 (0%)	1 (0.29%)	0 (0%)	0 (0%)	342 (100.00%)	41 (91.11%)	0 (0%)	0 (0%)	4 (8.89%)	0 (0%)	0 (0%)	45 (100.00%)	10 (35.71%)	7 (25%)	0 (0%)	11 (39.29%)	0 (0%)	0 (0%)	28 (100.00%)	0 (0%)	0 (0%)	0 (0%)	0 (0%)	0 (0%)	0 (0%)	0 (100.00%)
Tenkodogo	0 (0%)	0 (0%)	0 (0%)	0 (0%)	0 (0%)	0 (0%)	0 (100.00%)	928 (99.68%)	0 (0%)	3 (0.32%)	0 (0%)	0 (0%)	0 (0%)	931 (100.00%)	330 (95.93%)	0 (0%)	0 (0%)	14 (4.07%)	0 (0%)	0 (0%)	344 (100.00%)	0 (0%)	0 (0%)	0 (0%)	0 (0%)	0 (0%)	0 (0%)	0 (100.00%)
Toma	257 (100%)	0 (0%)	0 (0%)	0 (0%)	0 (0%)	0 (0%)	257 (100.00%)	116 (92.8%)	0 (0%)	0 (0%)	9 (7.2%)	0 (0%)	0 (0%)	125 (100.00%)	9 (100%)	0 (0%)	0 (0%)	0 (0%)	0 (0%)	0 (0%)	9 (100.00%)	0 (0%)	0 (0%)	0 (0%)	0 (0%)	0 (0%)	0 (0%)	0 (100.00%)
Tougan	125 (100%)	0 (0%)	0 (0%)	0 (0%)	0 (0%)	0 (0%)	125 (100.00%)	142 (95.3%)	0 (0%)	0 (0%)	7 (4.7%)	0 (0%)	0 (0%)	149 (100.00%)	243 (91.35%)	0 (0%)	0 (0%)	23 (8.65%)	0 (0%)	0 (0%)	266 (100.00%)	0 (0%)	0 (0%)	0 (0%)	0 (0%)	0 (0%)	0 (0%)	0 (100.00%)
Yako	356 (100%)	0 (0%)	0 (0%)	0 (0%)	0 (0%)	0 (0%)	356 (100.00%)	99 (93.4%)	7 (6.6%)	0 (0%)	0 (0%)	0 (0%)	0 (0%)	106 (100.00%)	18 (94.74%)	0 (0%)	0 (0%)	1 (5.26%)	0 (0%)	0 (0%)	19 (100.00%)	0 (0%)	0 (0%)	0 (0%)	0 (0%)	0 (0%)	0 (0%)	0 (100.00%)
Ziniaré	0 (0%)	0 (0%)	0 (0%)	0 (0%)	0 (0%)	0 (0%)	0 (100.00%)	543 (93.78%)	2 (0.35%)	0 (0%)	29 (5.01%)	5 (0.86%)	0 (0%)	579 (100.00%)	34 (91.89%)	1 (2.7%)	0 (0%)	2 (5.41%)	0 (0%)	0 (0%)	37 (100.00%)	0 (0%)	0 (0%)	0 (0%)	0 (0%)	0 (0%)	0 (0%)	0 (100.00%)
Zorgho	126 (100%)	0 (0%)	0 (0%)	0 (0%)	0 (0%)	0 (0%)	126 (100.00%)	165 (99.4%)	1 (0.6%)	0 (0%)	0 (0%)	0 (0%)	0 (0%)	166 (100.00%)	10 (100%)	0 (0%)	0 (0%)	0 (0%)	0 (0%)	0 (0%)	10 (100.00%)	0 (0%)	0 (0%)	0 (0%)	0 (0%)	0 (0%)	0 (0%)	0 (100.00%)
Total	4509 (99.38%)	2 (0.04%)	0 (0%)	26 (0.57%)	0 (0%)	0 (0%)	4537 (100.00%)	10586 (95.89%)	61 (0.55%)	11 (0.1%)	364 (3.3%)	16 (0.14%)	2 (0.02%)	11040 (100.00%)	1410 (87.85%)	39 (2.43%)	0 (0%)	154 (9.6%)	2 (0.12%)	0 (0%)	1605 (100.00%)	1109 (83.82%)	7 (0.53%)	0 (0%)	207 (15.65%)	0 (0%)	0 (0%)	1323 (100.00%)

## Sheet: Sheet3_Soudanian z
Districts	September							October							November							December
	An. gambiae s.l	An. funestus	An. nili	An. rufipes	An. pharoensis	An. coustani	Total	An. gambiae s.l	An. funestus	An. nili	An. rufipes	An. pharoensis	An. coustani	Total	An. gambiae s.l	An. funestus	An. nili	An. rufipes	An. pharoensis	An. coustani	Total	An. gambiae s.l	An. funestus	An. nili	An. rufipes	An. pharoensis	An. coustani	Total
Banfora	0 (0%)	0 (0%)	0 (0%)	0 (0%)	0 (0%)	0 (0%)	0 (100.00%)	596 (98.35%)	0 (0%)	0 (0%)	9 (1.49%)	1 (0.17%)	0 (0%)	606 (100.00%)	0 (0%)	0 (0%)	0 (0%)	0 (0%)	0 (0%)	0 (0%)	0 (100.00%)	2 (100%)	0 (0%)	0 (0%)	0 (0%)	0 (0%)	0 (0%)	2 (100.00%)
Batié	136 (93.15%)	10 (6.85%)	0 (0%)	0 (0%)	0 (0%)	0 (0%)	146 (100.00%)	85 (100%)	0 (0%)	0 (0%)	0 (0%)	0 (0%)	0 (0%)	85 (100.00%)	34 (87.18%)	5 (12.82%)	0 (0%)	0 (0%)	0 (0%)	0 (0%)	39 (100.00%)	0 (0%)	0 (0%)	0 (0%)	0 (0%)	0 (0%)	0 (0%)	0 (100.00%)
Bittou	0 (0%)	0 (0%)	0 (0%)	0 (0%)	0 (0%)	0 (0%)	0 (100.00%)	257 (100%)	0 (0%)	0 (0%)	0 (0%)	0 (0%)	0 (0%)	257 (100.00%)	54 (96.43%)	0 (0%)	0 (0%)	2 (3.57%)	0 (0%)	0 (0%)	56 (100.00%)	3 (75%)	1 (25%)	0 (0%)	0 (0%)	0 (0%)	0 (0%)	4 (100.00%)
Dafra	0 (0%)	0 (0%)	0 (0%)	0 (0%)	0 (0%)	0 (0%)	0 (100.00%)	126 (100%)	0 (0%)	0 (0%)	0 (0%)	0 (0%)	0 (0%)	126 (100.00%)	5 (100%)	0 (0%)	0 (0%)	0 (0%)	0 (0%)	0 (0%)	5 (100.00%)	10 (100%)	0 (0%)	0 (0%)	0 (0%)	0 (0%)	0 (0%)	10 (100.00%)
Dandé	0 (0%)	0 (0%)	0 (0%)	0 (0%)	0 (0%)	0 (0%)	0 (100.00%)	774 (100%)	0 (0%)	0 (0%)	0 (0%)	0 (0%)	0 (0%)	774 (100.00%)	59 (100%)	0 (0%)	0 (0%)	0 (0%)	0 (0%)	0 (0%)	59 (100.00%)	0 (0%)	0 (0%)	0 (0%)	0 (0%)	0 (0%)	0 (0%)	0 (100.00%)
Dano	0 (0%)	0 (0%)	0 (0%)	0 (0%)	0 (0%)	0 (0%)	0 (100.00%)	160 (93.02%)	12 (6.98%)	0 (0%)	0 (0%)	0 (0%)	0 (0%)	172 (100.00%)	25 (50%)	23 (46%)	0 (0%)	2 (4%)	0 (0%)	0 (0%)	50 (100.00%)	12 (100%)	0 (0%)	0 (0%)	0 (0%)	0 (0%)	0 (0%)	12 (100.00%)
Diebougou	0 (0%)	0 (0%)	0 (0%)	0 (0%)	0 (0%)	0 (0%)	0 (100.00%)	10 (66.67%)	5 (33.33%)	0 (0%)	0 (0%)	0 (0%)	0 (0%)	15 (100.00%)	13 (81.25%)	3 (18.75%)	0 (0%)	0 (0%)	0 (0%)	0 (0%)	16 (100.00%)	2 (100%)	0 (0%)	0 (0%)	0 (0%)	0 (0%)	0 (0%)	2 (100.00%)
Do	17 (100%)	0 (0%)	0 (0%)	0 (0%)	0 (0%)	0 (0%)	17 (100.00%)	19 (63.33%)	1 (3.33%)	0 (0%)	10 (33.33%)	0 (0%)	0 (0%)	30 (100.00%)	5 (83.33%)	0 (0%)	0 (0%)	1 (16.67%)	0 (0%)	0 (0%)	6 (100.00%)	0 (0%)	0 (0%)	0 (0%)	0 (0%)	0 (0%)	0 (0%)	0 (100.00%)
Gaoua	0 (0%)	0 (0%)	0 (0%)	0 (0%)	0 (0%)	0 (0%)	0 (100.00%)	243 (61.36%)	153 (38.64%)	0 (0%)	0 (0%)	0 (0%)	0 (0%)	396 (100.00%)	0 (0%)	0 (0%)	0 (0%)	0 (0%)	0 (0%)	0 (0%)	0 (100.00%)	11 (28.21%)	26 (66.67%)	0 (0%)	2 (5.13%)	0 (0%)	0 (0%)	39 (100.00%)
Houndé	0 (0%)	0 (0%)	0 (0%)	0 (0%)	0 (0%)	0 (0%)	0 (100.00%)	435 (99.32%)	3 (0.68%)	0 (0%)	0 (0%)	0 (0%)	0 (0%)	438 (100.00%)	4 (80%)	0 (0%)	0 (0%)	1 (20%)	0 (0%)	0 (0%)	5 (100.00%)	21 (91.3%)	0 (0%)	0 (0%)	2 (8.7%)	0 (0%)	0 (0%)	23 (100.00%)
Kampti	0 (0%)	0 (0%)	0 (0%)	0 (0%)	0 (0%)	0 (0%)	0 (100.00%)	153 (96.23%)	6 (3.77%)	0 (0%)	0 (0%)	0 (0%)	0 (0%)	159 (100.00%)	7 (63.64%)	3 (27.27%)	0 (0%)	1 (9.09%)	0 (0%)	0 (0%)	11 (100.00%)	2 (100%)	0 (0%)	0 (0%)	0 (0%)	0 (0%)	0 (0%)	2 (100.00%)
Karangasso-Vigué	26 (100%)	0 (0%)	0 (0%)	0 (0%)	0 (0%)	0 (0%)	26 (100.00%)	53 (100%)	0 (0%)	0 (0%)	0 (0%)	0 (0%)	0 (0%)	53 (100.00%)	14 (93.33%)	0 (0%)	0 (0%)	1 (6.67%)	0 (0%)	0 (0%)	15 (100.00%)	0 (0%)	0 (0%)	0 (0%)	0 (0%)	0 (0%)	0 (0%)	0 (100.00%)
Lena	0 (0%)	0 (0%)	0 (0%)	0 (0%)	0 (0%)	0 (0%)	0 (100.00%)	109 (85.16%)	19 (14.84%)	0 (0%)	0 (0%)	0 (0%)	0 (0%)	128 (100.00%)	3 (100%)	0 (0%)	0 (0%)	0 (0%)	0 (0%)	0 (0%)	3 (100.00%)	0 (0%)	0 (0%)	0 (0%)	0 (0%)	0 (0%)	0 (0%)	0 (100.00%)
Léo	139 (91.45%)	10 (6.58%)	0 (0%)	3 (1.97%)	0 (0%)	0 (0%)	152 (100.00%)	96 (96%)	3 (3%)	0 (0%)	1 (1%)	0 (0%)	0 (0%)	100 (100.00%)	0 (0%)	0 (0%)	0 (0%)	0 (0%)	0 (0%)	0 (0%)	0 (100.00%)	3 (42.86%)	4 (57.14%)	0 (0%)	0 (0%)	0 (0%)	0 (0%)	7 (100.00%)
Mangodara	0 (0%)	0 (0%)	0 (0%)	0 (0%)	0 (0%)	0 (0%)	0 (100.00%)	105 (98.13%)	0 (0%)	0 (0%)	2 (1.87%)	0 (0%)	0 (0%)	107 (100.00%)	62 (98.41%)	0 (0%)	0 (0%)	1 (1.59%)	0 (0%)	0 (0%)	63 (100.00%)	0 (0%)	0 (0%)	0 (0%)	0 (0%)	0 (0%)	0 (0%)	0 (100.00%)
N'Dorola	0 (0%)	0 (0%)	0 (0%)	0 (0%)	0 (0%)	0 (0%)	0 (100.00%)	35 (100%)	0 (0%)	0 (0%)	0 (0%)	0 (0%)	0 (0%)	35 (100.00%)	25 (86.21%)	0 (0%)	0 (0%)	4 (13.79%)	0 (0%)	0 (0%)	29 (100.00%)	277 (100%)	0 (0%)	0 (0%)	0 (0%)	0 (0%)	0 (0%)	277 (100.00%)
Orodara	41 (100%)	0 (0%)	0 (0%)	0 (0%)	0 (0%)	0 (0%)	41 (100.00%)	54 (100%)	0 (0%)	0 (0%)	0 (0%)	0 (0%)	0 (0%)	54 (100.00%)	16 (94.12%)	0 (0%)	0 (0%)	1 (5.88%)	0 (0%)	0 (0%)	17 (100.00%)	0 (0%)	0 (0%)	0 (0%)	0 (0%)	0 (0%)	0 (0%)	0 (100.00%)
Ouargaye	0 (0%)	0 (0%)	0 (0%)	0 (0%)	0 (0%)	0 (0%)	0 (100.00%)	353 (98.06%)	0 (0%)	1 (0.28%)	6 (1.67%)	0 (0%)	0 (0%)	360 (100.00%)	59 (80.82%)	0 (0%)	0 (0%)	14 (19.18%)	0 (0%)	0 (0%)	73 (100.00%)	0 (0%)	0 (0%)	0 (0%)	0 (0%)	0 (0%)	0 (0%)	0 (100.00%)
Pama	0 (0%)	0 (0%)	0 (0%)	0 (0%)	0 (0%)	0 (0%)	0 (100.00%)	373 (99.47%)	1 (0.27%)	0 (0%)	1 (0.27%)	0 (0%)	0 (0%)	375 (100.00%)	9 (75%)	2 (16.67%)	0 (0%)	0 (0%)	1 (8.33%)	0 (0%)	12 (100.00%)	2 (100%)	0 (0%)	0 (0%)	0 (0%)	0 (0%)	0 (0%)	2 (100.00%)
Pô	178 (98.34%)	3 (1.66%)	0 (0%)	0 (0%)	0 (0%)	0 (0%)	181 (100.00%)	128 (96.97%)	1 (0.76%)	0 (0%)	3 (2.27%)	0 (0%)	0 (0%)	132 (100.00%)	19 (90.48%)	2 (9.52%)	0 (0%)	0 (0%)	0 (0%)	0 (0%)	21 (100.00%)	25 (100%)	0 (0%)	0 (0%)	0 (0%)	0 (0%)	0 (0%)	25 (100.00%)
Sindou	0 (0%)	0 (0%)	0 (0%)	0 (0%)	0 (0%)	0 (0%)	0 (100.00%)	273 (99.27%)	0 (0%)	0 (0%)	2 (0.73%)	0 (0%)	0 (0%)	275 (100.00%)	293 (100%)	0 (0%)	0 (0%)	0 (0%)	0 (0%)	0 (0%)	293 (100.00%)	11 (100%)	0 (0%)	0 (0%)	0 (0%)	0 (0%)	0 (0%)	11 (100.00%)
Zabré	0 (0%)	0 (0%)	0 (0%)	0 (0%)	0 (0%)	0 (0%)	0 (100.00%)	366 (94.57%)	4 (1.03%)	0 (0%)	3 (0.78%)	14 (3.62%)	0 (0%)	387 (100.00%)	48 (97.96%)	1 (2.04%)	0 (0%)	0 (0%)	0 (0%)	0 (0%)	49 (100.00%)	0 (0%)	0 (0%)	0 (0%)	0 (0%)	0 (0%)	0 (0%)	0 (100.00%)
Total	537 (95.38%)	23 (4.09%)	0 (0%)	3 (0.53%)	0 (0%)	0 (0%)	563 (100.00%)	4803 (94.85%)	208 (4.11%)	1 (0.02%)	37 (0.73%)	15 (0.3%)	0 (0%)	5064 (100.00%)	754 (91.73%)	39 (4.74%)	0 (0%)	28 (3.41%)	1 (0.12%)	0 (0%)	822 (100.00%)	381 (91.59%)	31 (7.45%)	0 (0%)	4 (0.96%)	0 (0%)	0 (0%)	416 (100.00%)
