# Supplementary material for: Spatial Distribution and Biodiversity of Anopheles Mosquito Species Across Climatic Zones in Burkina Faso: Implications for Malaria Vector Control
Source: Trop Med Infect Dis. 2025 Dec 19;11(1):1. doi: 10.3390/tropicalmed11010001 (PMC12846355; doi:10.3390/tropicalmed11010001)
Supplement: Supplementary file 1 [file tropicalmed-11-00001-s001.zip › Supplement files/Table S3.xlsx]

## Sheet: Sheet1_PCR_Sahelian Zone
	An.gambiae s.l
Districts	An.arabiensis	An.coluzzii	An.gambiae s.s	Total
Dori	0	26	10	36
Gorom-Gorom	16	90	17	123
Sebba	1	27	4	32
Total	17	143	31	191

## Sheet: Sheet2_PCR_Sudano-Sahelian Zone
	An.gambiae s.l
Districts	An.arabiensis	An.coluzzii	An.gambiae s.s	Total
Bogandé	22	135	24	181
Bogodogo	6	25	3	34
Boulmiougou	7	8	3	18
Diapaga	16	58	36	110
Dédougou	1	72	2	75
Fada-Ngourma	11	30	15	56
Gayeri	16	15	10	41
Kombissiri	1	16	3	20
Koudougou	3	21	20	44
Mani	5	54	0	59
Nongr-Massom	11	13	0	24
Nouna	1	40	2	43
Sig-Nonghin	2	19		21
Solenzo	6	46	10	62
Tougan	13	39	6	58
Ténado	4	31	9	44
Total	125	622	143	890

## Sheet: Sheet3_PCR_Soudanian Zone
	An. gambiae s.l
District	An.arabiensis	An.coluzzii	An.gambiae s.s	Total
Banfora	1	22	25	48
Battié	2	1	134	137
Bitou	10	17	33	60
Dano	3	12	33	48
Diebougou	6	0	0	6
Dô	7	113	7	127
Gaoua	6	1	80	87
Houndé	20	41	20	81
Kampti	1	9	43	53
Karangasso-Vigué	2	2	0	4
Mangodara	14	36	47	97
Pama	3	37	11	51
Pô	22	31	48	101
Sindou	5	19	21	45
Total	102	341	502	945
