# Supplementary material for: Spatial Distribution and Biodiversity of Anopheles Mosquito Species Across Climatic Zones in Burkina Faso: Implications for Malaria Vector Control
Source: Trop Med Infect Dis. 2025 Dec 19;11(1):1. doi: 10.3390/tropicalmed11010001 (PMC12846355; doi:10.3390/tropicalmed11010001)
Supplement: Supplementary file 1 [file tropicalmed-11-00001-s001.zip › Supplement files/Table S2.xlsx]

## Sheet: Sheet1_Sahelian Zone
		Indices
Climatic Zones	Districts	Richness	Shannon	Simpson
Sahelian Zone	Barsalogho	1	0	0
	Dori	2	0.784011	0.414662
	Gorom-Gorom	2	1.2874	0.681694
	Kongoussi	2	0.0399378	0.0132007
	Sebba	3	0.857101	0.467908
	Thiou	2	0.656402	0.3577
	Titao	3	0.536831	0.239706
	Tougouri	2	1.13982	0.66841

## Sheet: Sheet2_Sudano-Sahelian Zone
		Indices
Climatic Zones	Districts	Richness	Shannon	Simpson
Sudano-Sahelian Zone	Baskuy	1	0	0
	Bogandé	3	0.198877	0.0775588
	Bogodogo	3	0.60537	0.276457
	Boromo	2	1.00277	0.568365
	Boulmiougou	2	0.148572	0.0541486
	Boulsa	3	0.449256	0.217374
	Boussouma	1	0	0
	Boussé	1	0	0
	Diapaga	3	0.779924	0.371432
	Dédougou	3	0.945241	0.502762
	Fada N'gourma	2	0.65733	0.431678
	Gayéri	2	0.238035	0.095269
	Gourcy	3	0.936727	0.52574
	Kaya	2	0.821073	0.509803
	Kombissiri	3	1.76566	0.772333
	Koudougou	5	1.22405	0.617668
	Manga	3	0.473669	0.202685
	Mani	2	0.404845	0.178209
	Nanoro	3	1.01134	0.519666
	Nongr-Massoum	2	0.867761	0.455879
	Nouna	2	0.0143041	0.00395255
	Ouahigouya	4	1.0016	0.486612
	Pouytenga	2	0.256504	0.119292
	Réo	2	0.729753	0.429849
	Sabou	3	0.230779	0.0954753
	Sapone	4	1.25075	0.594314
	Sapouy	3	0.312837	0.126446
	Sig-Nonghin	3	0.737513	0.348456
	Solenzo	5	1.14295	0.561498
	Séguénéga	3	0.829257	0.482111
	Tenado	3	0.704188	0.313404
	Tenkodogo	3	0.644822	0.403129
	Toma	2	0.809938	0.478895
	Tougan	2	1.24005	0.672785
	Yako	3	0.74543	0.408236
	Ziniaré	4	0.501659	0.217617
	Zorgho	2	0.826724	0.526315

## Sheet: Sheet3_Soudanian Zone
		Indices
Climatic Zones	Districts	Richness	Shannon	Simpson
Soudanian Zone	Banfora	3	0.111253	0.0388515
	Batié	2	1.16614	0.629602
	Bittou	3	0.565842	0.313567
	Dafra	1	0	0
	Dandé	1	0	0
	Dano	3	1.07224	0.506063
	Diebougou	2	1.40258	0.71809
	Do	3	1.41969	0.723389
	Gaoua	3	0.978922	0.56
	Houndé	3	0.313847	0.126453
	Kampti	3	0.503826	0.205381
	Karangasso-Vigué	2	1.0105	0.583296
	Lena	2	0.519494	0.286114
	Léo	3	1.0683	0.572442
	Mangodara	2	0.747949	0.485329
	N’Dorola	2	0.646231	0.324094
	Orodara	2	1.03972	0.613042
	Ouargaye	3	0.622388	0.315571
	Pama	3	0.227599	0.0799625
	Pô	3	1.1819	0.619207
	Sindou	2	0.794049	0.521231
	Zabré	4	0.591474	0.282036
